# Supplementary material for: regentrans: a framework and R package for using genomics to study regional pathogen transmission
Source: Microb Genom. 2022 Jan 17;8(1):000747. doi: 10.1099/mgen.0.000747 (PMC8914358; doi:10.1099/mgen.0.000747)
Supplement: Supplementary material 2 [file mgen-8-0747-s001.xlsx]

## Sheet: S1_SRR_Acc_List
SRR10116778
SRR10116784
SRR10116787
SRR10116790
SRR10116791
SRR10116794
SRR10116796
SRR10116801
SRR10116803
SRR10116804
SRR10116806
SRR10116808
SRR10116810
SRR10116814
SRR10116815
SRR10116816
SRR10116817
SRR10116818
SRR10116821
SRR10116822
SRR10116824
SRR10116825
SRR10116826
SRR10116828
SRR10116371
SRR10116372
SRR10116373
SRR10116374
SRR10116375
SRR10116376
SRR10116377
SRR10116378
SRR10116379
SRR10116380
SRR10116381
SRR10116382
SRR10116383
SRR10116384
SRR10116385
SRR10116386
SRR10116387
SRR10116388
SRR10116389
SRR10116390
SRR10116391
SRR10116392
SRR10116393
SRR10116394
SRR10116395
SRR10116396
SRR10116397
SRR10116398
SRR10116399
SRR10116400
SRR10116401
SRR10116402
SRR10116403
SRR10116404
SRR10116405
SRR10116406
SRR10116407
SRR10116408
SRR10116409
SRR10116410
SRR10116411
SRR10116412
SRR10116413
SRR10116414
SRR10116415
SRR10116416
SRR10116417
SRR10116418
SRR10116419
SRR10116420
SRR10116421
SRR10116422
SRR10116423
SRR10116424
SRR10116425
SRR10116426
SRR10116427
SRR10116428
SRR10116429
SRR10116430
SRR10116431
SRR10116432
SRR10116433
SRR10116434
SRR10116435
SRR10116436
SRR10116437
SRR10116438
SRR10116439
SRR10116440
SRR10116441
SRR10116442
SRR10116443
SRR10116444
SRR10116445
SRR10116446
SRR10116447
SRR10116448
SRR10116449
SRR10116450
SRR10116451
SRR10116452
SRR10116453
SRR10116454
SRR10116455
SRR10116456
SRR10116457
SRR10116458
SRR10116459
SRR10116460
SRR10116461
SRR10116462
SRR10116463
SRR10116464
SRR10116465
SRR10116466
SRR10116467
SRR10116468
SRR10116469
SRR10116470
SRR10116471
SRR10116472
SRR10116473
SRR10116474
SRR10116475
SRR10116476
SRR10116477
SRR10116478
SRR10116479
SRR10116480
SRR10116481
SRR10116482
SRR10116483
SRR10116484
SRR10116485
SRR10116486
SRR10116487
SRR10116488
SRR10116489
SRR10116490
SRR10116491
SRR10116492
SRR10116493
SRR10116494
SRR10116495
SRR10116496
SRR10116497
SRR10116498
SRR10116499
SRR10116500
SRR10116501
SRR10116502
SRR10116503
SRR10116504
SRR10116505
SRR10116506
SRR10116507
SRR10116508
SRR10116509
SRR10116510
SRR10116511
SRR10116512
SRR10116513
SRR10116514
SRR10116515
SRR10116516
SRR10116517
SRR10116518
SRR10116519
SRR10116520
SRR10116521
SRR10116522
SRR10116523
SRR10116524
SRR10116525
SRR10116526
SRR10116527
SRR10116528
SRR10116529
SRR10116530
SRR10116531
SRR10116532
SRR10116533
SRR10116534
SRR10116535
SRR10116536
SRR10116537
SRR10116538
SRR10116539
SRR10116540
SRR10116541
SRR10116542
SRR10116543
SRR10116544
SRR10116545
SRR10116546
SRR10116547
SRR10116548
SRR10116549
SRR10116550
SRR10116551
SRR10116552
SRR10116553
SRR10116554
SRR10116555
SRR10116556
SRR10116557
SRR10116558
SRR10116559
SRR10116560
SRR10116561
SRR10116562
SRR10116563
SRR10116564
SRR10116565
SRR10116566
SRR10116567
SRR10116568
SRR10116569
SRR10116570
SRR10116571
SRR10116572
SRR10116573
SRR10116574
SRR10116575
SRR10116576
SRR10116577
SRR10116578
SRR10116579
SRR10116580
SRR10116581
SRR10116582
SRR10116583
SRR10116584
SRR10116585
SRR10116586
SRR10116587
SRR10116588
SRR10116589
SRR10116590
SRR10116591
SRR10116592
SRR10116593
SRR10116594
SRR10116595
SRR10116596
SRR10116597
SRR10116598
SRR10116599
SRR10116600
SRR10116601
SRR10116602
SRR10116603
SRR10116604
SRR10116605
SRR10116606
SRR10116607
SRR10116608
SRR10116609
SRR10116610
SRR10116611
SRR10116612
SRR10116613
SRR10116614
SRR10116615
SRR10116616
SRR10116617
SRR10116618
SRR10116619
SRR10116620
SRR10116621
SRR10116622
SRR10116623
SRR10116624
SRR10116625
SRR10116626
SRR10116627
SRR10116628
SRR10116629
SRR10116630
SRR10116631
SRR10116632
SRR10116633
SRR10116634
SRR10116635
SRR10116636
SRR10116637
SRR10116638
SRR10116639
SRR10116640
SRR10116641
SRR10116642
SRR10116643
SRR10116644
SRR10116645
SRR10116646
SRR10116647
SRR10116648
SRR10116649
SRR10116650
SRR10116651
SRR10116652
SRR10116653
SRR10116654
SRR10116655
SRR10116656
SRR10116657
SRR10116658
SRR10116659
SRR10116660
SRR10116661
SRR10116662
SRR10116663
SRR10116664
SRR10116665
SRR10116666
SRR10116667
SRR10116668
SRR10116669
SRR10116670
SRR10116671
SRR10116672
SRR10116673
SRR10116674
SRR10116675
SRR10116676
SRR10116677
SRR10116678
SRR10116679
SRR10116680
SRR10116681
SRR10116682
SRR10116683
SRR10116684
SRR10116685
SRR10116686
SRR10116687
SRR10116688
SRR10116689
SRR10116690
SRR10116691
SRR10116692
SRR10116693
SRR10116694
SRR10116695
SRR10116696
SRR10116697
SRR10116698
SRR10116699
SRR10116700
SRR10116701
SRR10116702
SRR10116703
SRR10116704
SRR10116705
SRR10116706
SRR10116707
SRR10116708
SRR10116709
SRR10116710
SRR10116711
SRR10116712
SRR10116713
SRR10116714
SRR10116715
SRR10116716
SRR10116717
SRR10116718
SRR10116719
SRR10116720
SRR10116721
SRR10116722
SRR10116723
SRR10116724
SRR10116725
SRR10116726
SRR10116727
SRR10116728
SRR10116729
SRR10116730
SRR10116731
SRR10116732
SRR10116733
SRR10116734
SRR10116735
SRR10116736
SRR10116737
SRR10116738
SRR10116739
SRR10116740
SRR10116741
SRR10116742
SRR10116743
SRR10116744
SRR10116745
SRR10116746
SRR10116747
SRR10116748
SRR10116749
SRR10116750
SRR10116751
SRR10116752
SRR10116753
SRR10116754
SRR10116755
SRR10116756
SRR10116757
SRR10116758
SRR10116759
SRR10116760
SRR10116761
SRR10116762
SRR10116763
SRR10116764
SRR10116765
SRR10116766
SRR10116767
SRR10116768
SRR10116769
SRR10116770
SRR10116771
SRR10116772
SRR10116773
SRR10116774
SRR10116775
SRR10116776
SRR10116777
SRR10116779
SRR10116780
SRR10116781
SRR10116782
SRR10116783
SRR10116785
SRR10116786
SRR10116788
SRR10116789
SRR10116792
SRR10116793
SRR10116795
SRR10116797
SRR10116798
SRR10116799
SRR10116800
SRR10116802
SRR10116805
SRR10116807
SRR10116809
SRR10116811
SRR10116812
SRR10116813
SRR10116819
SRR10116820
SRR10116823
SRR10116827
SRR10116829
